# Supplementary material for: Defining the Patient Journey and Identifying Digital Health Solutions in Treatment-Resistant Schizophrenia
Source: Actas Esp Psiquiatr. 2025 Dec 17;53(6):1208–22. doi: 10.62641/aep.v53i6.1959 (PMC12728537; doi:10.62641/aep.v53i6.1959)
Supplement: Supplementary file 1 [file ActEsp-53-6-1208-1222-s1.zip]

Archive with 2 entries (2 files):
- Supplementary Fig. 1.pdf
- Supplementary material 1.docx
